# Supplementary material for: Impairment of Autophagic Flux Participates in the Antitumor Effects of TAT-Cx43266-283 in Glioblastoma Stem Cells
Source: Cancers (Basel). 2021 Aug 24;13(17):4262. doi: 10.3390/cancers13174262 (PMC8428230; doi:10.3390/cancers13174262)
Supplement: Supplementary file 1 [file cancers-13-04262-s001.zip]

Archive with 21 entries (18 files):
- supplementary information/
- supplementary information/Supp Tables 1-9/
- supplementary information/Supp Tables 1-9/Table S1-AMBRA1.ods
- supplementary information/Supp Tables 1-9/Table S2-WIPI1.ods
- supplementary information/Supp Tables 1-9/Table S3-ATG3.ods
- supplementary information/Supp Tables 1-9/Table S4-ATG7.ods
- supplementary information/Supp Tables 1-9/Table S5-LC3A.ods
- supplementary information/Supp Tables 1-9/Table S6-p62.ods
- supplementary information/Supp Tables 1-9/Table S7-LAMP1.ods
- supplementary information/Supp Tables 1-9/Table S8-LAMP2.ods
- supplementary information/Supp Tables 1-9/Table S9-RAB7A.ods
- supplementary information/Supplementary information.pdf
- supplementary information/Supplemetary Videos/
- supplementary information/Supplemetary Videos/Video S1a (control).m4v
- supplementary information/Supplemetary Videos/Video S1b (control).m4v
- supplementary information/Supplemetary Videos/Video S2a (TAT-Cx43-266-283).m4v
- supplementary information/Supplemetary Videos/Video S2b (TAT-Cx43-266-283).m4v
- supplementary information/Supplemetary Videos/Video S3a (control).m4v
- supplementary information/Supplemetary Videos/Video S3b (control).m4v
- supplementary information/Supplemetary Videos/Video S4a (TAT-Cx43-266-283).m4v
- supplementary information/Supplemetary Videos/Video S4b (TAT-Cx43-266-283).m4v
