# Supplementary material for: Impairment of Autophagic Flux Participates in the Antitumor Effects of TAT-Cx43266-283 in Glioblastoma Stem Cells
Source: Cancers (Basel). 2021 Aug 24;13(17):4262. doi: 10.3390/cancers13174262 (PMC8428230; doi:10.3390/cancers13174262)
Supplement: Supplementary file 1 [file cancers-13-04262-s001.zip › supplementary information/Supp Tables 1-9/Table S1-AMBRA1.ods]

## Sheet: bg_AMBRA1_IH
Antibody	Sex	Age	Patient_id	Cell_type	Staining
HPA038535	F	52	3740	Glial cells	Low
HPA038535	M	37	3731	Glial cells	Low
HPA038535	M	70	3620	Glial cells	Low
CAB017825	F	19	2524	Glial cells	Not detected
CAB017825	F	54	2523	Glial cells	Not detected
CAB017825	M	45	2521	Glial cells	Not detected

## Sheet: cortex_AMBRA1_IH
Antibody	Sex	Age	Patient_id	Cell_type	Staining
HPA038535	F	64	3732	Glial cells	Low
HPA038535	M	54	3643	Glial cells	Low
HPA038535	M	62	1609	Glial cells	Low
CAB017825	F	54	2523	Glial cells	Low
CAB017825	M	45	2521	Glial cells	Low
CAB017825	M	62	1609	Glial cells	Low

## Sheet: Glioma_AMBRA1_IH
Antibody	Sex	Age	Grade	Patient_id	Staining
CAB017825	F	58	High grade	3241	High
CAB017825	F	47	Low grade	1620	High
CAB017825	M	56	High grade	1578	High
CAB017825	M	76	High grade	1589	Medium
CAB017825	F	22	Low grade	3174	Medium
CAB017825	M	42	Low grade	2878	Medium
CAB017825	M	75	High grade	1548	Medium
CAB017825	M	47	High grade	2750	Medium
CAB017825	F	59	High grade	1645	Low
CAB017825	M	77	High grade	1537	High
CAB017825	M	60	High grade	2726	Medium
CAB017825	M	33	High grade	1627	Medium
HPA038535	F	36	High grade	1587	Low
HPA038535	F	32	Low grade	122	Not detected
HPA038535	M	47	High grade	2790	Not detected
HPA038535	F	22	Low grade	3174	Not detected
HPA038535	F	50	High grade	163	Not detected
HPA038535	M	53	High grade	3203	Not detected
HPA038535	M	56	High grade	3226	Not detected
HPA038535	M	61	High grade	2522	Not detected
HPA038535	F	74	High grade	2728	Not detected

## Sheet: hip_AMBRA1_IH
Antibody	Sex	Age	Patient_id	Cell_type	Staining
HPA038535	F	52	3740	Glial cells	Not detected
HPA038535	F	64	3732	Glial cells	Not detected
HPA038535	M	45	3622	Glial cells	Not detected
CAB017825	F	19	2524	Glial cells	Low
CAB017825	F	54	2523	Glial cells	Low
CAB017825	M	45	2521	Glial cells	Low
