# Supplementary material for: Impairment of Autophagic Flux Participates in the Antitumor Effects of TAT-Cx43266-283 in Glioblastoma Stem Cells
Source: Cancers (Basel). 2021 Aug 24;13(17):4262. doi: 10.3390/cancers13174262 (PMC8428230; doi:10.3390/cancers13174262)
Supplement: Supplementary file 1 [file cancers-13-04262-s001.zip › supplementary information/Supp Tables 1-9/Table S2-WIPI1.ods]

## Sheet: bg_WIPI1_IH
Antibody	Sex	Age	Patient_id	Cell_type	Staining
HPA007493	F	19	2524	Glial cells	Medium
HPA007493	F	54	2523	Glial cells	Medium
HPA007493	M	45	2521	Glial cells	Medium
CAB037230	M	37	3731	Glial cells	Medium
CAB037230	M	70	3620	Glial cells	Medium
CAB037230	M	70	3739	Glial cells	Medium

## Sheet: cortex_WIPI1_IH
Antibody	Sex	Age	Patient_id	Cell_type	Staining
HPA007493	F	54	2523	Glial cells	Not detected
HPA007493	M	45	2521	Glial cells	Not detected
HPA007493	M	62	1609	Glial cells	Not detected
CAB037230	F	64	3732	Glial cells	Medium
CAB037230	M	54	3643	Glial cells	Medium
CAB037230	M	62	1609	Glial cells	Medium

## Sheet: Glioma_WIPI1_IH
Antibody	Sex	Age	Grade	Patient_id	Staining
HPA007493	F	36	High grade	1587	Low
HPA007493	M	38	Low grade	3120	Low
HPA007493	M	77	Low grade	3137	Medium
HPA007493	F	58	High grade	3241	Low
HPA007493	M	58	Low grade	156	Medium
HPA007493	M	48	High grade	3092	Low
HPA007493	M	77	High grade	1537	Low
HPA007493	M	60	High grade	2726	Low
HPA007493	M	33	High grade	1627	Low
HPA007493	M	47	High grade	2750	Low
HPA007493	M	71	High grade	3091	Low
HPA007493	F	22	Low grade	3174	Not detected
CAB037230	F	36	High grade	1587	Medium
CAB037230	F	39	Low grade	1613	Medium
CAB037230	M	65	Low grade	3365	Medium
CAB037230	M	47	High grade	2790	Medium
CAB037230	F	22	Low grade	3174	Medium
CAB037230	M	69	High grade	3064	Medium
CAB037230	M	53	High grade	3203	Medium
CAB037230	M	56	High grade	3226	Medium
CAB037230	F	57	High grade	2843	Medium
CAB037230	F	59	High grade	1645	Medium
CAB037230	M	60	High grade	1642	Medium

## Sheet: hip_WIPI1_IH
Antibody	Sex	Age	Patient_id	Cell_type	Staining
HPA007493	F	19	2524	Glial cells	Low
HPA007493	F	54	2523	Glial cells	Low
HPA007493	M	45	2521	Glial cells	Low
CAB037230	F	52	3740	Glial cells	Medium
CAB037230	F	64	3732	Glial cells	Medium
CAB037230	M	70	3739	Glial cells	Medium
