# Supplementary material for: Impairment of Autophagic Flux Participates in the Antitumor Effects of TAT-Cx43266-283 in Glioblastoma Stem Cells
Source: Cancers (Basel). 2021 Aug 24;13(17):4262. doi: 10.3390/cancers13174262 (PMC8428230; doi:10.3390/cancers13174262)
Supplement: Supplementary file 1 [file cancers-13-04262-s001.zip › supplementary information/Supp Tables 1-9/Table S3-ATG3.ods]

## Sheet: bg_ATG3_IH
Antibody	Sex	Age	Patient_id	Cell_type	Staining
HPA040471	M	37	4624	Glial cells	Medium
CAB037260	M	37	3731	Glial cells	Medium
CAB037260	M	70	3620	Glial cells	Medium
CAB037260	M	70	3739	Glial cells	Medium

## Sheet: cortex_ATG3_IH
Antibody	Sex	Age	Patient_id	Cell_type	Staining
HPA040471	F	42	4626	Gliall cells	Medium
HPA040471	M	37	3731	Gliall cells	Medium
CAB037260	F	64	3732	Gliall cells	Medium
CAB037260	M	54	3643	Gliall cells	Medium
CAB037260	M	62	1609	Gliall cells	Medium

## Sheet: Glioma_ATG3_IH
Antibody	Sex	Age	Grade	Patient_id	Staining
CAB037260	F	36	High grade	1587	Medium
CAB037260	F	39	Low grade	1613	High
CAB037260	M	65	Low grade	3365	Medium
CAB037260	M	47	High grade	2790	High
CAB037260	F	22	Low grade	3174	Medium
CAB037260	F	1	Low grade	3023	Medium
CAB037260	M	69	High grade	3064	Medium
CAB037260	M	53	High grade	3203	High
CAB037260	M	34	High grade	3326	High
CAB037260	F	57	High grade	2843	Medium
CAB037260	F	59	High grade	1645	Medium
CAB037260	M	60	High grade	1642	High
HPA040471	M	66	Low grade	2895	Low
HPA040471	F	32	Low grade	122	Not detected
HPA040471	M	43	Low grade	2909	Low
HPA040471	M	54	High grade	2850	Medium
HPA040471	M	75	High grade	2851	Medium
HPA040471	M	54	High grade	2849	Not detected
HPA040471	M	72	High grade	45	Medium
HPA040471	M	76	High grade	2907	High
HPA040471	F	40	High grade	2862	Not detected
HPA040471	M	49	High grade	2891	Not detected

## Sheet: hip_ATG3_IH
Antibody	Sex	Age	Patient_id	Cell_type	Staining
HPA040471	M	26	4628	Glial cells	Medium
CAB037260	F	64	3732	Glial cells	Not detected
