# Supplementary material for: Impairment of Autophagic Flux Participates in the Antitumor Effects of TAT-Cx43266-283 in Glioblastoma Stem Cells
Source: Cancers (Basel). 2021 Aug 24;13(17):4262. doi: 10.3390/cancers13174262 (PMC8428230; doi:10.3390/cancers13174262)
Supplement: Supplementary file 1 [file cancers-13-04262-s001.zip › supplementary information/Supp Tables 1-9/Table S5-LC3A.ods]

## Sheet: bg_LC3A_IH
Antibody	Sex	Age	Patient_id	Cell_type	Staining
HPA007649	F	63	4629	Glial cells	Low
HPA007649	M	37	4624	Glial cells	Low
HPA052474	F	63	4629	Glial cells	Not detected
HPA052474	M	70	3739	Glial cells	Not detected
HPA052484	F	63	4629	Glial cells	Low
HPA052484	M	70	3739	Glial cells	Low
CAB037174	M	45	3622	Glial cells	Not detected
CAB037174	M	45	2521	Glial cells	Not detected
CAB037174	M	70	3620	Glial cells	Not detected

## Sheet: cortex_LC3A_IH
Antibody	Sex	Age	Patient_id	Cell_type	Staining
HPA007649	F	42	4626	Glial cells	Not detected
HPA007649	M	37	3731	Glial cells	Not detected
HPA007649	M	70	3739	Glial cells	Not detected
HPA052474	F	42	4626	Glial cells	Not detected
HPA052474	M	37	3731	Glial cells	Not detected
HPA052474	M	70	3739	Glial cells	Not detected
HPA052484	F	42	4626	Glial cells	Low
HPA052484	M	37	3731	Glial cells	Low
HPA052484	M	70	3739	Glial cells	Low
CAB037174	F	30	1582	Glial cells	Low
CAB037174	M	54	3643	Glial cells	Low
CAB037174	M	57	2927	Glial cells	Low

## Sheet: Glioma_LC3A_IH
Antibody	Sex	Age	Grade	Patient_id	Staining
HPA007649	M	64	Low grade	2858	Not detected
HPA007649	F	14	Low grade	2890	Medium
HPA007649	F	32	Low grade	122	Not detected
HPA007649	M	27	Low grade	2868	Not detected
HPA007649	F	36	High grade	1587	Not detected
HPA007649	M	68	High grade	3	Medium
HPA007649	M	79	High grade	1608	Low
HPA007649	F	61	High grade	1646	Medium
HPA007649	M	70	High grade	1610	Low
HPA007649	M	47	High grade	2790	Not detected
HPA007649	F	71	High grade	2811	Not detected
HPA007649	F	63	High grade	1644	Low
CAB037174	F	36	High grade	1587	Medium
CAB037174	F	32	Low grade	122	High
CAB037174	M	65	Low grade	3365	Not detected
CAB037174	M	47	High grade	2790	Not detected
CAB037174	M	77	High grade	46	High
CAB037174	M	69	High grade	3064	Low
CAB037174	M	53	High grade	3203	Not detected
CAB037174	M	56	High grade	3226	Not detected
CAB037174	M	61	High grade	2522	Medium
CAB037174	F	74	High grade	2728	Low
HPA052474	F	34	Low grade	2893	Low
HPA052474	F	5	Low grade	2918	Low
HPA052474	M	56	Low grade	2916	Low
HPA052474	M	42	Low grade	2914	Not detected
HPA052474	M	48	High grade	2880	Low
HPA052474	M	76	High grade	2875	Not detected
HPA052474	M	56	High grade	2919	Low
HPA052474	M	67	High grade	2853	Medium
HPA052474	F	33	Low grade	2852	Not detected
HPA052474	F	11	High grade	2910	Not detected
HPA052474	F	67	High grade	2908	Not detected
HPA052474	M	67	High grade	2853	Low
HPA052484	F	34	Low grade	2893	Not detected
HPA052484	F	5	Low grade	2918	Low
HPA052484	M	42	Low grade	2914	Medium
HPA052484	M	48	High grade	2880	Medium
HPA052484	M	76	High grade	2875	Not detected
HPA052484	M	56	High grade	2919	Medium
HPA052484	M	67	High grade	2853	Low
HPA052484	F	33	Low grade	2852	Medium
HPA052484	F	11	High grade	2910	Low
HPA052484	F	67	High grade	2908	Medium
HPA052484	M	67	High grade	2853	Not detected

## Sheet: hip_LC3A_IH
Antibody	Sex	Age	Patient_id	Cell_type	Staining
HPA007649	F	42	4626	Glial cells	Not detected
HPA007649	F	52	3740	Glial cells	Not detected
HPA007649	M	63	4619	Glial cells	Not detected
HPA052474	F	42	4626	Glial cells	Not detected
HPA052474	F	52	3740	Glial cells	Not detected
HPA052474	M	63	4619	Glial cells	Not detected
HPA052484	F	42	4624	Glial cells	Low
HPA052484	F	52	3740	Glial cells	Low
HPA052484	M	63	4619	Glial cells	Low
CAB037174	F	54	2523	Glial cells	Not detected
CAB037174	M	45	3622	Glial cells	Not detected
CAB037174	M	70	3739	Glial cells	Not detected
