# Supplementary material for: Impairment of Autophagic Flux Participates in the Antitumor Effects of TAT-Cx43266-283 in Glioblastoma Stem Cells
Source: Cancers (Basel). 2021 Aug 24;13(17):4262. doi: 10.3390/cancers13174262 (PMC8428230; doi:10.3390/cancers13174262)
Supplement: Supplementary file 1 [file cancers-13-04262-s001.zip › supplementary information/Supp Tables 1-9/Table S6-p62.ods]

## Sheet: bg_p62_IH
Antibody	Sex	Age	Patient_id	Cell_type	Staining
HPA068843	F	42	4626	Glial cells	Not detected
HPA068843	F	71	4627	Glial cells	Not detected
HPA068843	M	54	3643	Glial cells	Not detected
CAB004587	F	71	4627	Glial cells	Not detected
CAB004587	M	54	3643	Glial cells	Not detected

## Sheet: cortex_p62_IH
Antibody	Sex	Age	Patient_id	Cell_type	Staining
HPA068843	M	37	3731	Glial cells	Not detected
HPA068843	M	70	3739	Glial cells	Not detected
CAB004587	F	52	3740	Glial cells	Not detected
CAB004587	M	37	3731	Glial cells	Not detected
CAB004587	M	71	1532	Glial cells	Not detected

## Sheet: Glioma_p62_IH
Antibody	Sex	Age	Grade	Patient_id	Staining
CAB004587	M	66	Low grade	2895	High
CAB004587	F	32	Low grade	122	Low
CAB004587	M	43	Low grade	2909	Low
CAB004587	M	29	High grade	4933	Low
CAB004587	M	75	High grade	2851	Medium
CAB004587	M	53	High grade	2856	Medium
CAB004587	M	54	High grade	2849	Low
CAB004587	M	76	High grade	2907	Medium
CAB004587	F	40	High grade	2862	Low
CAB004587	M	49	High grade	2891	Low
HPA068843	M	64	Low grade	2858	Not detected
HPA068843	F	14	Low grade	2890	High
HPA068843	F	32	Low grade	122	High
HPA068843	M	27	Low grade	2868	Medium
HPA068843	F	36	High grade	1587	Low
HPA068843	M	68	High grade	3	Low
HPA068843	M	79	High grade	1608	Not detected
HPA068843	F	61	High grade	1646	Low
HPA068843	M	70	High grade	1610	Low
HPA068843	M	47	High grade	2790	Low
HPA068843	F	71	High grade	2811	Not detected
HPA068843	F	63	High grade	1644	Not detected

## Sheet: hip_p62_IH
Antibody	Sex	Age	Patient_id	Cell_type	Staining
HPA068843	F	19	2524	Glial cells	Not detected
HPA068843	M	44	5083	Glial cells	Not detected
HPA068843	M	49	4630	Glial cells	Not detected
CAB004587	F	19	2524	Glial cells	Not detected
CAB004587	M	26	4628	Glial cells	Not detected
CAB004587	M	45	2521	Glial cells	Not detected
