# Supplementary material for: Impairment of Autophagic Flux Participates in the Antitumor Effects of TAT-Cx43266-283 in Glioblastoma Stem Cells
Source: Cancers (Basel). 2021 Aug 24;13(17):4262. doi: 10.3390/cancers13174262 (PMC8428230; doi:10.3390/cancers13174262)
Supplement: Supplementary file 1 [file cancers-13-04262-s001.zip › supplementary information/Supp Tables 1-9/Table S7-LAMP1.ods]

## Sheet: bg_LAMP1_IH
Antibody	Sex	Age	Patient_id	Cell_type	Staining
HPA014750	F	19	2524	Glial cells	High
HPA014750	F	54	2523	Glial cells	High
HPA014750	M	45	2521	Glial cells	High
CAB004260	F	19	2524	Glial cells	High
CAB004260	F	54	2523	Glial cells	High
CAB004260	M	45	2521	Glial cells	High

## Sheet: cortex_LAMP1_IH
Antibody	Sex	Age	Patient_id	Cell_type	Staining
HPA014750	F	30	1582	Glial cells	Medium
HPA014750	M	45	2521	Glial cells	Medium
HPA014750	M	57	2927	Glial cells	Medium
CAB004260	F	54	2523	Glial cells	High
CAB004260	M	45	2521	Glial cells	High
CAB004260	M	62	1609	Glial cells	High

## Sheet: Glioma_LAMP1_IH
Antibody	Sex	Age	Grade	Patient_id	Staining
CAB004260	M	38	Low grade	3120	High
CAB004260	M	77	Low grade	3137	High
CAB004260	F	58	High grade	3241	High
CAB004260	F	22	Low grade	3174	High
CAB004260	M	58	Low grade	156	High
CAB004260	M	48	High grade	3092	High
CAB004260	M	77	High grade	1537	High
CAB004260	M	60	High grade	2726	High
CAB004260	M	33	High grade	1627	High
CAB004260	M	47	High grade	2750	High
CAB004260	M	71	High grade	3091	High
HPA014750	F	36	High grade	1587	Medium
HPA014750	M	38	Low grade	3120	Medium
HPA014750	M	77	Low grade	3137	Medium
HPA014750	F	58	High grade	3241	Low
HPA014750	F	22	Low grade	3174	Medium
HPA014750	F	37	Low grade	2529	Medium
HPA014750	M	32	High grade	3151	Medium
HPA014750	M	77	High grade	1537	High
HPA014750	M	60	High grade	2726	Low
HPA014750	M	33	High grade	1627	High
HPA014750	F	59	High grade	1645	Medium
HPA014750	M	71	High grade	3091	Medium

## Sheet: hip_LAMP1_IH
Antibody	Sex	Age	Patient_id	Cell_type	Staining
HPA014750	F	19	2524	Glial cells	Medium
HPA014750	F	54	2523	Glial cells	Medium
HPA014750	M	45	2521	Glial cells	Medium
CAB004260	F	19	2524	Glial cells	High
CAB004260	F	54	2523	Glial cells	High
CAB004260	M	45	2521	Glial cells	High
