# Supplementary material for: Impairment of Autophagic Flux Participates in the Antitumor Effects of TAT-Cx43266-283 in Glioblastoma Stem Cells
Source: Cancers (Basel). 2021 Aug 24;13(17):4262. doi: 10.3390/cancers13174262 (PMC8428230; doi:10.3390/cancers13174262)
Supplement: Supplementary file 1 [file cancers-13-04262-s001.zip › supplementary information/Supp Tables 1-9/Table S8-LAMP2.ods]

## Sheet: bg_LAMP2_IH
Antibody	Sex	Age	Patient_id	Cell_type	Staining
HPA029100	M	45	3622	Glial cells	Medium
HPA029100	M	45	2521	Glial cells	Medium
CAB005272	F	19	2524	Glial cells	High
CAB005272	F	54	2523	Glial cells	High
CAB005272	M	45	2521	Glial cells	High

## Sheet: cortex_LAMP2_IH
Antibody	Sex	Age	Patient_id	Cell_type	Staining
HPA029100	F	30	1582	Glial cells	Medium
HPA029100	M	54	3643	Glial cells	Medium
HPA029100	M	57	2927	Glial cells	Medium
CAB005272	F	54	2523	Glial cells	High
CAB005272	M	45	2521	Glial cells	High
CAB005272	M	62	1609	Glial cells	High

## Sheet: Glioma_LAMP2_IH
Antibody	Sex	Age	Grade	Patient_id	Staining
CAB005272	F	55	High grade	1572	Medium
CAB005272	F	47	Low grade	1620	High
CAB005272	M	56	High grade	1578	High
CAB005272	M	76	High grade	1589	Medium
CAB005272	F	10	NA	1599	Medium
CAB005272	M	42	Low grade	2878	High
CAB005272	M	75	High grade	1548	High
CAB005272	M	77	High grade	1537	High
CAB005272	M	60	High grade	2726	Medium
CAB005272	M	33	High grade	1627	High
CAB005272	M	47	High grade	2750	High
CAB005272	F	59	High grade	1645	Medium
HPA029100	F	36	High grade	1587	Medium
HPA029100	F	39	Low grade	1613	Medium
HPA029100	M	55	Low grade	3365	Medium
HPA029100	F	37	Low grade	2529	Medium
HPA029100	M	72	High grade	2527	High
HPA029100	M	34	High grade	3326	Medium
HPA029100	F	57	High grade	2843	High
HPA029100	F	59	High grade	1645	Low
HPA029100	M	60	High grade	1642	Medium

## Sheet: hip_LAMP2_IH
Antibody	Sex	Age	Patient_id	Cell_type	Staining
HPA029100	F	54	2523	Glial cells	Medium
HPA029100	M	45	3622	Glial cells	Medium
HPA029100	M	70	3739	Glial cells	Medium
CAB005272	F	19	2524	Glial cells	High
CAB005272	F	54	2523	Glial cells	High
CAB005272	M	45	2521	Glial cells	High
