# Supplementary material for: Impairment of Autophagic Flux Participates in the Antitumor Effects of TAT-Cx43266-283 in Glioblastoma Stem Cells
Source: Cancers (Basel). 2021 Aug 24;13(17):4262. doi: 10.3390/cancers13174262 (PMC8428230; doi:10.3390/cancers13174262)
Supplement: Supplementary file 1 [file cancers-13-04262-s001.zip › supplementary information/Supp Tables 1-9/Table S9-RAB7A.ods]

## Sheet: bg_RAB7A_IH
Antibody	Sex	Age	Patient_id	Cell_type	Staining
HPA006964	F	19	2524	Glial cells	High
HPA006964	M	54	2523	Glial cells	High
HPA006964	M	45	2521		High
CAB037131	M	37	3731	Glial cells	Low
CAB037131	M	70	3620	Glial cells	Low
CAB037131	M	70	3739	Glial cells	Low

## Sheet: cortex_RAB7A_IH
Antibody	Sex	Age	Patient_id	Cell_type	Staining
HPA006964	F	54	2523	Glial cells	Low
HPA006964	M	45	2521	Glial cells	Low
CAB037131	F	64	3732	Glial cells	Medium
CAB037131	M	54	3643	Glial cells	Medium
CAB037131	M	62	1609	Glial cells	Medium

## Sheet: Glioma_RAB7A_IH
Antibody	Sex	Age	Grade	Patient_id	Staining
HPA006964	M	38	Low grade	3120	Medium
HPA006964	M	77	Low grade	3137	High
HPA006964	M	76	High grade	1589	Medium
HPA006964	F	22	Low grade	3174	Medium
HPA006964	M	58	Low grade	156	Medium
HPA006964	M	48	High grade	3092	Medium
HPA006964	M	77	High grade	1537	Medium
HPA006964	M	60	High grade	2726	Medium
HPA006964	M	33	High grade	1627	Medium
HPA006964	M	47	High grade	2750	Medium
HPA006964	M	71	High grade	3091	Medium
CAB037131	F	36	High grade	1587	Low
CAB037131	F	39	Low grade	1613	High
CAB037131	M	47	High grade	2790	Medium
CAB037131	F	22	Low grade	3174	Medium
CAB037131	M	76	High grade	2907	Medium
CAB037131	M	53	High grade	3203	High
CAB037131	M	56	High grade	3226	Low
CAB037131	M	61	High grade	2522	Medium
CAB037131	F	74	High grade	2728	Not detected
CAB037131	M	72	High grade	2527	Not detected

## Sheet: hip_RAB7A_IH
Antibody	Sex	Age	Patient_id	Cell_type	Staining
HPA006964	F	19	2524	Glial cells	Medium
HPA006964	F	54	2523	Glial cells	Medium
HPA006964	M	45	2521	Glial cells	Medium
CAB037131	F	52	3740	Glial cells	Medium
CAB037131	F	64	3732	Glial cells	Medium
CAB037131	M	70	3739	Glial cells	Medium
